# Supplementary material for: Analytical Perspectives in the Study of Polyvalent Interactions of Free and Surface-Bound Oligonucleotides and Their Implications in Affinity Biosensing
Source: Int J Mol Sci. 2022 Dec 22;24(1):175. doi: 10.3390/ijms24010175 (PMC9820729; doi:10.3390/ijms24010175)
Supplement: Supplementary file 1 [file ijms-24-00175-s001.zip]

Archive with 1 entries (1 files):
- ijms-2103977-supplementary.pdf
